# Supplementary material for: Pediatric cryptosporidiosis: An evaluation of health care and societal costs in Peru, Bangladesh and Kenya
Source: PLoS One. 2017 Aug 23;12(8):e0182820. doi: 10.1371/journal.pone.0182820 (PMC5568228; doi:10.1371/journal.pone.0182820)
Supplement: S1 Table — (XLSX) [file pone.0182820.s001.xlsx]

## Sheet: Kenya
Cost calculations for cryptosporidiosis in children 0-11 months-old in Kenya
	Base (original estimate)	Base (PPP, 2016 international $)	Min (PPP, 2016 international $)	Max (PPP, 2016 international $)
Population and Disease estimates
Population size (0-11 months) 2009	1221937	1.448e+06	1.448e+06	1.448e+06
Population growth (%)		1.185	1.185	1.185
Incidence MSD diarrhea cryptosporidiosis (0-11 months)		0.046	0.02	0.072
Number of MSD cryptosporidiosis cases in Kenya (0-11 months)		66607.8	28959.9	104256
Number of LSD cryptosporidiosis cases in Kenya (0-11 months) per year		54497.3	25681.4	75495.5
Proportion of diarrhea of MSD in total diarrheal cases (per year)		0.55	0.53	0.58
Proportion of diarrhea of LSD in total diarrheal cases (per year)		0.45	0.47	0.42
Total # of cryptosporidiosis cases in Kenya (0-11 months)		121105	54641.3	179751
Incidence cryptosporidiosis 0-11 months (per year)		0.0836364	0.0377358	0.124138
Direct costs and estimates
% who would seek outpatient		0.44	0.34	0.54
# who would seek outpatient care		53286.2	18578.1	97065.6
% who would seek inpatient		0.18	0.12	0.25
# who would seek inpatient care		21798.9	6556.96	44937.8
% who would seek pharmacist		0.34	0.31	0.36
Number who see pharmacist		41175.7	16938.8	64710.4
% who see pharmacist who get antibiotics		0.513886	0.513886	0.513886
% who see pharmacist who get ORS		0.432322	0.432322	0.432322
% who see a pharmcacist who get anti-motility		0.104236	0.104236	0.104236
% who see a pharmcacist who get zinc		0.0772929	0.0772929	0.0772929
Per costs per outpatient visit	837	25.236	12.6934	85.1751
Cost inpatient visit per bed day	2818	84.9641	28.8842	324.389
Length of stay in hospital		3	2	5
Total cost inpatient careper visit	0	254.892	57.7683	1621.95
Median price antibiotics	0.59	1.39362	1.39362	1.39362
Median price anti-motility drugs	0.24	0.566896	0.139437	4.18312
Cost per zinc tablet	10	0.278874	0.278874	0.278874
Standard dose zinc		14	14	14
Cost per standard zinc dose		3.90424	3.90424	3.90424
Median cost for ORS (per sachet)	0.18	0.425172	0.425172	0.425172
Avg # of ORS sachet purchased by caregivers		2.95	2.6	3.3
Total cost per ORS dose		1.25426	1.10545	1.40307
Total costs ORS		22327.2	8095.21	39251.8
Total costs antibiotics		29488.4	12130.9	46343.1
Total costs zinc		12425.6	5111.63	19527.7
Total costs anti-motility		2433.11	246.194	28215.7
Cost traveling to hospital	4.9	10.6542	8.47989	13.046
Cost traveling to clinic		0	0	0.347681
Cost traveling to pharmacy		0	0	0
% who went to a clinic who paid for travel		0.36	0.36	0.36
% who went to a hospital who paid for travel		0.77	0.77	0.77
Travel cost hospital		178833	42813.8	451418
Travel cost clinic		0	0	12149.2
Total travel costs		178833	42813.8	463568
Total cost outpatient care		1.34473e+06	235818	8.26758e+06
Total cost inpatient care		5.55637e+06	378785	7.28867e+07
Total cost medication/pharmacy		66674.4	25584	133338
Indirect costs and estimates
# of lost days of work due to diarrhea (outpatient)		1	0	2
# of lost days of work due to diarrhea (inpatient)		3	2	5
Wage per day (caregiver)	484	10.8882	10.8882	10.8882
Total number of days spent caregiving		118683	13113.9	418820
Caregiver income loss		1.29224e+06	142786	4.56018e+06
Average wage per year	131160	3208.07	2735.37	9058.21
Mortality rate from cryptosporidiosis (0-11 months)		0.000216093	3.16766e-06	0.000626224
# of cryptosporidiosis deaths per year in Kenya (0-11 months)		312.902	4.58676	906.769
Total cost first year mortality		676567	8456.31	5.53604e+06
Labour Force Participation		0.674	0.674	0.674
Year of life start working		15	15	15
Life expectancy		61.6	61.6	61.6
Total wages lost from mortality (discounted)		1.13016e+07	141257	9.24755e+07
Attributable risk of stunting from cryptosporidiosis		0.088	0.038	0.176
% that will remain stunted in adulthood		0.229299	0.1	0.646497
Number stunted in adulthood attributable to cryptosporidiosis		2443.7	207.637	20452.7
% of wage lost from stunting		0.2	0.1	0.3
Yearly loss of wages from stunting		1.05677e+06	38280.7	3.74606e+07
Total wages lost from stunting (discounted)		1.76526e+07	639452	6.25751e+08
Total Costs
Total pharmacist costs		66674.4	25584	133338
Total outpatient costs		1.34473e+06	235818	8.26758e+06
Total inpatient costs		5.55637e+06	378785	7.28867e+07
Travel costs		178833	42813.8	463568
Total direct costs		7.14661e+06	683000	8.17511e+07
Income lost (caregivers)		1.29224e+06	142786	4.56018e+06
Income lost (mortality)		1.13016e+07	141257	9.24755e+07
Income lost (stunting) (discounted)		1.76526e+07	639452	6.25751e+08
Total indirect costs (discounted)		3.02464e+07	923495	7.22787e+08
Total costs societal perspective (discounted)		3.7393e+07	1.6065e+06	8.04538e+08
Total costs societal perspective (discounted) per million		37.393	1.6065	804.538
Per case costs direct		59.0117	12.4997	454.802
Per case cost societal (discounted)		308.765	29.4007	4475.84
% direct costs		0.191122	0.425149	0.101613
% indirect costs		0.808878	0.574851	0.898387
Economic Burden Values
Discounting value	0.03
USD Inflation rate from 2015	1.01191
USD Inflation rate from 2012	1.04595
USD Inflation rate from 2009	1.115
KES Inflation rate from 2015	1.06299
KES Inflation rate from 2014	1.15575
KES Inflation rate from 2012	1.31774
KES Inflation rate from 2011	1.42467
Purchasing Price Parity (KES to International $)	0.0211631
PPP Conversion Factor (Kenya)	0.481045
						79.4916	27.0238	303.355
