# Supplementary material for: Pediatric cryptosporidiosis: An evaluation of health care and societal costs in Peru, Bangladesh and Kenya
Source: PLoS One. 2017 Aug 23;12(8):e0182820. doi: 10.1371/journal.pone.0182820 (PMC5568228; doi:10.1371/journal.pone.0182820)
Supplement: S2 Table — (XLSX) [file pone.0182820.s002.xlsx]

## Sheet: Bangladesh
Cost calculations for cryptosporidiosis in children 0-11 months-old in Bangladesh
	Base	Base (PPP, 2016 international $)	Min (PPP, 2016 international $)	Max (PPP, 2016 international $)
Population and Disease estimates
Population size (0-11 months)	3057773	3.24124e+06	3.24124e+06	3.24124e+06
Population growth (%)		1.06	1.06	1.06
Incidence moderate to severe (MSD) diarrhea caused by cryptosporidiosis (0-11 months)		0.007	0.002	0.012
Number of MSD cryptosporidiosis cases (0-11 months) per year		22688.7	6482.48	38894.9
Number of LSD cryptosporidiosis cases (0-11 months) per year		7562.89	3490.57	6863.8
Proportion of diarrhea of MSD in total diarrheal cases (per year)		0.75	0.65	0.85
Proportion of diarrhea of LSD in total diarrheal cases (per year)		0.25	0.35	0.15
Total # of cases for cryptosporidiosis Bangladesh (0-11 months)		30251.6	9973.04	45758.7
Incidence cryptosporidiosis (0-11 months)		0.00933333	0.00307692	0.0141176
Direct costs and estimates
% who would seek care		0.879	0.85	0.91
% who would not seek care		0.121	0.15	0.09
# who would seek care		26591.1	8477.09	41640.4
% of those who seek care who seek informal care		0.738095	0.738095	0.8
% of those who seek care who seek outpatient care		0.263	0.056	0.263
% of those who seek care who seek inpatient care		0.013	0.013	0.149
# who would seek informal care		19626.8	6256.9	33312.3
# who would seek outpatient care		6993.47	474.717	10951.4
# who would seek inpatient care		393.27	129.65	6204.42
Costs per outpatient visit	3.64	12.8756	9.30298	19.0658
Cost per inpatient visit	55.75	197.202	135.937	261.757
Cost per informal care visit	0.5	1.4708	1.23547	1.70613
Total cost informal care		28867	7730.21	56835
Total cost outpatient care		90045.1	4416.28	208798
Total cost inpatient care		77553.7	17624.1	1.62405e+06
Cost per traveling to hospital	4	14.149	7.07451	30.8095
Cost traveling to outpatient	0.57	2.01623	0.990431	4.03247
Cost traveling to informal	0.25	0.735399	0.529487	0.941311
Total travel cost hospital		5564.39	917.207	191155
Total travel cost outpatient		14100.5	470.174	44161.3
Total travel costs informal		14433.5	3312.95	31357.2
Total travel costs		34098.4	4700.33	266673
Indirect costs and estimates
Caregiver income loss per case	0.63	1.85321	1.20605	2.50036
Total indirect costs		49278.8	10223.8	104116
Mortality rate of cryptosporidiosis (0-11 months)		2.35728e-05	3.50323e-07	0.000101319
Wage per year	88656	3686.67	3686.67	3686.67
# of cryptosporidiosis deaths per year		76.4051	1.13548	328.398
Life expectancy		71.6	71.6	71.6
Labour participation		0.709	0.709	0.709
Total cost mortality first year cryptosporidiosis		199711	2967.98	858382
Total cost mortality cryptosporidiosis (discounted)		3.60859e+06	53628.4	1.55101e+07
Attributable risk of stunting from cryptosporidiosis		0.088	0.038	0.176
% that will remain stunted in adulthood		0.229299	0.1	0.646497
Total number stunted in adulthood		610.427	37.8976	5206.58
% of wage lost from stunting		0.2	0.1	0.3
Total wages lost from stunting		319113	9905.86	4.08277e+06
Total economic burden from cryptosporidiosis stunting (discounted)		5.72806e+06	178989	7.37716e+07
Totals
Total informal care		28867	7730.21	56835
Total outpatient costs		90045.1	4416.28	208798
Total inpatient costs		77553.7	17624.1	1.62405e+06
Total travel costs		34098.4	4700.33	266673
Total direct costs		230564	34471	2.15635e+06
Income lost (caregivers)		49278.8	10223.8	104116
Income lost (mortality)		3.60859e+06	53628.4	1.55101e+07
Income lost (stunting)		5.72806e+06	178989	7.37716e+07
Total indirect costs (discounted)		9.38593e+06	242841	8.93858e+07
Total costs societal perspective (discounted)		9.6165e+06	277312	9.15422e+07
Total costs societal perspective (discounted) (in millions)		9.6165	0.277312	91.5422
Per case costs direct		7.62156	3.45641	47.1245
Per case costs societal (discounted)		317.884	27.8062	2000.54
% direct costs		0.0239759	0.124304	0.0235559
% indirect costs		0.976024	0.875696	0.976444
Economic Burden Values
Discounting value	0.03
USD inflation rate from 2010	1.09887
USD inflation rate from 2011	1.0673																0.445
BDT inflation rate from 2010	1.49224
BDT inflation rate from 2013	1.228																1.95
BDT inflation rate from 2015	1.05562
Purchasing Price Parity (BDT to international $)	0.0338632
PPP Conversion Factor (Bangladesh)	0.36283
Conversion from Bhuiyan et al.	70
