# Supplementary material for: Pediatric cryptosporidiosis: An evaluation of health care and societal costs in Peru, Bangladesh and Kenya
Source: PLoS One. 2017 Aug 23;12(8):e0182820. doi: 10.1371/journal.pone.0182820 (PMC5568228; doi:10.1371/journal.pone.0182820)
Supplement: S3 Table — (XLSX) [file pone.0182820.s003.xlsx]

## Sheet: Bangladesh
Cost calculations for cryptosporidiosis in children 0-11 months-old in Peru
	Base	Base (PPP, 2016 international $)	Min (PPP, 2016 international $)	Max (PPP, 2016 international $)
Population and Disease estimates
Population size (0-11 months)	500672	558750	558750	558750
Population growth (%)	1.116	1.116	1.116	1.116
# of diarrhea episode per child in peru per year	3.5165	3.5165	3	3.9
Total # of diarrhea episode in Peru per year (0-11 months)		1.96485e+06	1.67625e+06	2.17912e+06
% of diarrhea cases attributable to cryptosporidiosis (0-11 months)		0.026	0.006	0.041
Total # of cryptosporidiosis cases Peru (0-11 months)		51086	10057.5	89344.1
Incidence of cryptosporidiosis cases Peru (0-11 months)		0.091429	0.018	0.1599
Direct costs and estimates
% mild cases		0.55	0.55	0.396
% moderate cases		0.344	0.34	0.412
% severe cases		0.106	0.106	0.192
Total severe cases		5415.11	1066.09	17154.1
% of total cases that would go to an outpatient facility		0.397	0.375	0.422
Total outpatient visits (non severe)		18131.3	3371.78	30464.2
Total outpatient visits (severe)		2149.8	399.786	7239.02
Total outpatient visits		20281.1	3771.56	37703.2
% of severe cases that would go to an inpatient facility		0.151	0.092	0.214
Total inpatient visits		817.682	98.0807	3670.97
Cost outpatient visits non-severe provider	4.82	13.8444	11.0009	18.2103
Cost outpatient visits non-severe household	6.32	18.1529	7.98496	27.1144
Cost outpatient visit severe provider	14.32	41.1312	23.007	73.1859
Cost outpatient visit severe household	6.32	18.1529	7.98496	27.1144
Cost inpatient visit provider	180.93	519.683	203.904	815.96
Cost inpatient visit household	18.74	53.8267	39.8961	67.7573
Total cost outpatient non-severe		580154	64016	1.38078e+06
Total cost outpatient severe		127449	12390.2	726076
Total outpatient		707603	76406.1	2.10686e+06
Total cost inpatient		468949	23912.1	3.2441e+06
Cost to travel to care	0.83	0.701055	0	2.05249
# of people who travelled to care		21098.8	3869.64	41374.2
Total travel costs		14791.4	0	84919.9
Indirect costs and estimates
# who did not seek care but lost income caregiving		29987.2	6187.86	47969.9
Lost income caregiving	5.4	4.89439	4.89439	4.89439
Total lost income from caregiving		146769	30285.8	234783
Average earnings per year	21454.3	13839	13839	13839
Mortality rate of cryptosporidiosis (0-11 months)		1.07311e-06	9.60412e-08	7.95451e-06
# of cryptosporidiosis deaths per year (0-11 months)		0.599598	0.053663	4.44458
Life expectancy		74.5	74.5	74.5
Labour force participation		0.763	0.763	0.763
Mortality cost first year cryptosporidiosis		6331.25	566.636	46931
Total wage lost from mortality (discounted)		116531	10429.4	863801
Attributable risk of stunting from cryptosporidiosis		0.088	0.038	0.176
% that will remain stunted in adulthood		0.229299	0.1	0.646497
Total number stunted in adulthood attributable to cryptosporidiosis		1030.83	38.2185	10165.9
% of wage lost from stunting		0.2	0.1	0.3
Wages lost from stunting for one year		2.17694e+06	40355.5	3.22029e+07
Total wages lost from stunting (discounted)		4.00682e+07	742773	5.92719e+08
Totals
Total outpatient costs		707603	76406.1	2.10686e+06
Total inpatient costs		468949	23912.1	3.2441e+06
Total travel costs		14791.4	0	84919.9
Total direct costs		1.19134e+06	100318	5.43588e+06
Income lost (caregivers)		146769	30285.8	234783
Income lost (mortality)		116531	10429.4	863801
Income lost (stunting)		4.00682e+07	742773	5.92719e+08
Total indirect costs (discounted)		4.03315e+07	783488	5.93818e+08
Total costs societal perspective (discounted)		4.15228e+07	883807	5.99254e+08
Total costs societal perspective (discounted) (in millions)		41.5228	0.883807	599.254
Per case direct costs		23.3204	9.97447	60.842
Per case societal costs (discounted)		812.803	87.8754	6707.25
% direct costs		0.0286913	0.113507	0.00907108
% indirect costs		0.971309	0.886493	0.990929
Economic Burden Values
Discounting value	0.03
USD inflation rate from 2015	1.01191
USD inflation rate from 2006	1.17437
PEN inflation rate for 2015	1.03633
PEN inflation rate for 2006	1.32525
PEN inflation rate from 2007	1.30944
PEN inflation rate from 2002	1.40512
Purchasing Price Parity (PEN to International $)	0.645045
PPP Conversion Factor (Peru)	0.481045
Conversion rate (Clark et al.)	3.36
							Cost Outpatient-Severe	41.5228	Cost Outpatient- Nonsevere	41.5228	Cost inpatient	41.5228	Household outpatient	41.5228	Houshold inpatient	41.5228
							10.58	41.4572	4.5	41.3534	83.37	41.1661	3.26	41.2208	16.43	41.4923
							17.11	41.4572	5.69	41.3534	216.39	41.1661	7.42	41.2208	22.04	41.4923
							29.92	41.4572	7.45	41.3534	345.36	41.1661	11.09	41.2208	27.7	41.4923
