# Supplementary material for: Pediatric cryptosporidiosis: An evaluation of health care and societal costs in Peru, Bangladesh and Kenya
Source: PLoS One. 2017 Aug 23;12(8):e0182820. doi: 10.1371/journal.pone.0182820 (PMC5568228; doi:10.1371/journal.pone.0182820)
Supplement: S4 Table — (XLSX) [file pone.0182820.s004.xlsx]

## Sheet: Direct Cost Equations
Direct medical and non-medical costs equations to assess the cryptosporidiosis burden in 0-11 month-olds (Bangladesh, Kenya and Peru)
Direct Medical Costs (Bangladesh)	(# who seek informal care * Avg cost per informal care visit) + (# who seek outpatient care * Avg cost per outpatient care visit) + (# who seek inpatient care * Avg cost per inpatient care visit)
Direct Non-Medical Costs (Bangladesh)	(# who seek informal care * Avg travel cost for informal care) + (# who seek outpatient care * Avg travel cost for outpatient care) + (# who seek inpatient care * Avg travel cost for inpatient care)
Direct Medical Costs (Kenya)	{# who seek pharmacist care * [(% who see pharmacist who get ORS * Avg cost for ORS) + (% who see pharmacist who get antimotility * Avg cost for antimotility + (% who see pharmacist who get antibiotics * Avg cost for antibiotics) + (% who see pharmacist who get zinc * Avg cost for zinc)]} + [# who seek inpatient care * Avg cost per bed day * Avg # of bed days] + [# who seek outpatient care * Avg …
Direct Non-Medical Costs (Kenya)	(# who seek inpatient care * Avg cost travel to inpatient care * % who seek inpatient care who paid for travel) + (# who seek outpatient care * Avg cost of travel to outpatient care * % who seek outpatient care who paid for travel)
Direct Medical Costs (Peru)	{[# who seek outpatient care (non-severe) * (Avg cost outpatient visits non-severe provider + Avg cost outpatient visits non-severe household)] + [# who seek outpatient care (severe) * (Avg cost outpatient visits severe provider + Avg cost outpatient visits severe household)]} + {# who seek inpatient care * (Avg cost inpatient care provider + Avg cost inpatient care household)}
Direct Non-Medical Costs (Peru)	(# who seek outpatient care + # who seek inpatient care) * Avg cost to travel to care
